# Supplementary material for: Genome-wide association study and development of molecular markers for yield and quality traits in peanut (Arachis hypogaea L.)
Source: BMC Plant Biol. 2024 Apr 5;24:244. doi: 10.1186/s12870-024-04937-5 (PMC10996145; doi:10.1186/s12870-024-04937-5)
Supplement: Supplementary file 11 — Supplementary Material 11 [file 12870_2024_4937_MOESM11_ESM.xls]

## Sheet: dataset
Dataset S1. Summary of the 199 Chinese peanut.
ID	Origin	Name or predigree	Combination
K1	Kaifeng, China	Kainong 30	83-3 × Kaixuan 016
K2	Kaifeng, China	1530G-OG-39-1N-0	Kainong 176 × Yuhua 29
K3	Kaifeng, China	Qiulehua 177	Kainong 30 × Kaixuan 016
K4	Kaifeng, China	1530G-OG-8-2N-OA	Kainong 176 × Yuhua 29
K5	Kaifeng, China	Kainong 93	0317-10 × WT07-0913
K6	Kaifeng, China	0972-0-2-2-0	0317-10 × Kainong 1715
K7	Kaifeng, China	0317-0-224-7N-2-0	Kainong 30 × Kaixuan 016
K8	Kaifeng, China	1225-4	Kainong 69 × P09-2
K9	Kaifeng, China	1137-1	Yuhua 99A25 × 0317-22
K10	Kaifeng, China	0317-12-OB	Kainong 30 × Kaixuan 016
K11	Kaifeng, China	1530G-OG-7-5N-0	Kainong 176 × Yuhua 29
K12	Kaifeng, China	1365-0-4-2-0	Kainong 1715 × Yuhua 23
K13	Kaifeng, China	0317-16	Kainong 30 × Kaixuan 016
K14	Kaifeng, China	0317-0-224-8N-3-0	Kainong 30 × Kaixuan 016
K15	Kaifeng, China	1484-0G-3G-1-0	Kainong 71 × Yueyou 59
K16	Kaifeng, China	1443-0G-7G-7-0	Ji 0607-513 × Zhuhua 9
K17	Kaifeng, China	0974-9	0317-10 × Kainong 71
K18	Kaifeng, China	0937-3	0317-10 × 0317-14
K19	Kaifeng, China	1472-0-17-0	Kainong 0316 × P09-2
K20	Kaifeng, China	0970-1	0317-10 × WT07-0913
K21	Kaifeng, China	0934-2	Zhengnonghua 9 × Kainong 61
K22	Kaifeng, China	0317-49	Kainong 30 × Kaixuan 016
K23	Kaifeng, China	1530-0-6N-0B	Kainong 176 × Yuhua 29
K24	Kaifeng, China	0317-9-OA	Kainong 30 × Kaixuan 016
K25	Kaifeng, China	1483-0G-42G-1-OA	Kainong 71 × Yueyou 41
K26	Kaifeng, China	1360-0-12-4-OA	Kai 17-27 × Jihua 7
K27	Kaifeng, China	1450-0G-6G-2-0	Kainong 71 × Zhuhua 9
K28	Kaifeng, China	0317-12-OA	Kainong 30 × Kaixuan 016
K29	Kaifeng, China	1553-OG-59-0	Kainong 301 × Kainong 15
K30	Kaifeng, China	1484-0G-1G-1-OC	Kainong 71 × Yueyou 59
K31	Kaifeng, China	1322-0-5-1-1-0	Qiulehua 177 × Yuhua 9719
K32	Kaifeng, China	0938-0-9-0-oc	Zhengnonghua 9 × 0317-25
K33	Kaifeng, China	1558-OG-3-3N-0	Kainong 71 × Zhuhua 8
K34	Kaifeng, China	0979-2	Kainong 61 × Kainong 71
K35	Kaifeng, China	0317-0-148-4N-2-0	Kainong 30 × Kaixuan 016
K36	Kaifeng, China	1474-0G-6G-3-0	Kainong 0316 × Yuanza 12
K37	Kaifeng, China	Kainong 96	Kainong 69 × Luohua 4087
K38	Kaifeng, China	Kainong 0316	Kainong 30 × Kaixuan 016
K39	Kaifeng, China	1360-0-4-2-0	Kainong 717 × Jihua 7
K40	Kaifeng, China	0317-6-1-0	Kainong 30 × Kaixuan 016
K41	Kaifeng, China	0317-4	Kainong 30 × Kaixuan 016
K42	Kaifeng, China	1326-0-6-1-0	Qiulehua 177 × Jihua 7
K43	Kaifeng, China	Kainong 15	Kainong 30 × Kaixuan 016
K44	Shijiazhuang, China	Ji 农040-11-1	Jihua 6 × Kaixuan 01-6
K45	Kaifeng, China	0317-17	Kainong 30 × Kaixuan 016
K46	Kaifeng, China	1536-0-10N-OA	Kainong 1715 × Yuanza 5
K47	Kaifeng, China	1323-0-7-4-0	Qiulehua 177 × P10-1
K48	Kaifeng, China	1553G-OG-85-2N-OB	Kainong 301 × Kainong 15
K49	Kaifeng, China	1255-1	Kainong 61 × V04-9
K50	Kaifeng, China	1556G-OG-16-5N-0	Kainong 71 × Kainong 15
K51	Kaifeng, China	1553G-OG-37-1N-0	Kainong 301 × Kainong 15
K52	Kaifeng, China	0317-0-148-3N-4-0	Kainong 30 × Kaixuan 016
K53	Kaifeng, China	1553G--0G-(0)-4N-0	0317-68 × Kainong 15
K54	Kaifeng, China	0317-69	Kainong 30 × Kaixuan 016
K55	Kaifeng, China	0317-28	Kainong 30 × Kaixuan 016
K56	Kaifeng, China	1553G-OG-92-1N-OA	Kainong 301 × Kainong 15
K57	Kaifeng, China	1327-0-4-2-0	Qiulehua 177 × Yuhua 23
K58	Kaifeng, China	0317-0-300-1-0	Kainong 30 × Kaixuan 016
K59	Kaifeng, China	0925-1	Shangyan 9938 × 0317-10
K60	Kaifeng, China	1440-0-1-0B	Ji 0607-513 × Yuanza 11
K61	Kaifeng, China	1530G-OG-1-3N-0	Kainong 176 × Yuhua 29
K62	Kaifeng, China	1553-OG-51-1N-0	Kainong 301 × Kainong 15
K63	Kaifeng, China	0317-59	Kainong 30 × Kaixuan 016
K64	Kaifeng, China	1333-0-(0)-4-0	Kainong 69 × Yuhua 23
K65	Kaifeng, China	1358-0-27-1-0	Kainong 71 × Zhengnonghua 13
K66	Kaifeng, China	1321-0-(0)-1-0-0	Kainong 17-7 × Huayu 36
K67	Kaifeng, China	1444-OG-10G-1-0	Ji 0607-513 × Yuhua 23
K68	Kaifeng, China	1246-1	Yuhua 27 × 0317-56B
K69	Kaifeng, China	1525-0B-2N-0	Ji 0607-19 × Guiyangzi
K70	Kaifeng, China	Kainong 99	Kainong 61 × V04-9
K71	Kaifeng, China	1436-0-14-0	Ji 0607-17 × Yuhua 39
K72	Kaifeng, China	1444-0G-5G-2-0	Ji 0607-513 × Yuhua 23
K73	Kaifeng, China	0972-1	0317-10 × Kainong 1715
K74	Kaifeng, China	0729-0-9-1-0	Yuhua 9331 × 0317-1
K75	Kaifeng, China	1557-OG-12-2N-0	Kainong 71 × Yuhua 29
K76	Kaifeng, China	0977-1	Kainong 61 × Kainong 1715
K77	Kaifeng, China	Kainong 97	Kainong 69 × 0317-65
K78	Kaifeng, China	1426-0-1-OA	Kainong 176 × Zhuhua 9
K79	Kaifeng, China	0974-0-69-3-1-1-0	0317-10 × Kainong 71
K80	Kaifeng, China	1553G-OG-23-5N-OB	Kainong 301 × Kainong 15
K81	Kaifeng, China	1530G-OG-2-1N-0	Kainong 176 × Yuhua 29
K82	Kaifeng, China	1530G-OG-1-1N-0	Kainong 176 × Yuhua 29
K83	Kaifeng, China	Kainong 302	Kainong 30 × Kaixuan 016
K84	Kaifeng, China	0317-26	Kainong 30 × Kaixuan 016
K85	Kaifeng, China	1356-0-4-3-0	Kainong 71 × P10-1
K86	Kaifeng, China	1483-0G-42G-1-OB	Kainong 71 × Yueyou 41
K87	Kaifeng, China	1425-0-4-0	Kainong 176 × Yuhua 39
K88	Kaifeng, China	0317-0-184-1-0	Kainong 30 × Kaixuan 016
K89	Kaifeng, China	0974-13	0317-10 × Kainong 71
K90	Kaifeng, China	1426-0-1-OB	Kainong 176 × Zhuhua 9
K91	Kaifeng, China	0317-5	Kainong 30 × Kaixuan 016
K92	Kaifeng, China	1553G-OG-79-1N-0	Kainong 301 × Kainong 15
K93	Kaifeng, China	0317-0-292-3N-1-OA	Kainong 30 × Kaixuan 016
K94	Kaifeng, China	1359-0-（0）-6-0	Kainong 71 × Yuhua 23
K95	Kaifeng, China	0317-0-224-2N-2-0	Kainong 30 × Kaixuan 016
K96	Kaifeng, China	1556-OG-26-0	Kainong 71 × Kainong 15
K97	Kaifeng, China	Kainong 65	Kainong 30 × Kaixuan 016
K98	Kaifeng, China	1555-OG-13-1N-0	Kainong 301 × Zhuhua 8
K99	Kaifeng, China	1530G-OG-12-4N-0	Kainong 176 × Yuhua 29
K100	Kaifeng, China	0934-4	Zhengnonghua 9 × Kainong 61
K101	Kaifeng, China	0317-56A	Kainong 30 × Kaixuan 016
K102	Kaifeng, China	0317-6-24-0-1	Kainong 30 × Kaixuan 016
K103	Kaifeng, China	1227-2	Kainong 69 × Xianghua 5009
K104	Kaifeng, China	1553G-OG-85-2N-OA	Kainong 301 × Kainong 15
K105	Kaifeng, China	0317-67	Kainong 30 × Kaixuan 016
K106	Kaifeng, China	0317-0-210-2-0-3-0	Kainong 30 × Kaixuan 016
K107	Kaifeng, China	1365-0-4-1-0	Kainong 1715 × Yuhua 23
K108	Kaifeng, China	1227-1	Kainong 69 × Xianghua 5009
K109	Kaifeng, China	1553G-OG-78-4N-0	Kainong 301 × Kainong 15
K110	Kaifeng, China	Kainong 307	0317-10 × Kainong 71
K111	Kaifeng, China	0317-65	Kainong 30 × Kaixuan 016
K112	Kaifeng, China	0939-6	Zhengnonghua 9 × 0317-26
K113	Kaifeng, China	Kainong 172	Kainong 30 × Kaixuan 016
K114	Kaifeng, China	1560-OG-8-2N-0	Kainong 71 × Zhuhua 8
K115	Kaifeng, China	0976-0-3-0	Kainong 61 × WT07-0909
K116	Kaifeng, China	1479-0G-11G-2-0	Kainong 176 × Yueyou 41
K117	Kaifeng, China	1366-0-12-3-0	Kainong 1715 × Jihua 7
K118	Kaifeng, China	1530G-OG-24-2N-0-OA	Kainong 176 × Yuhua 29
K119	Kaifeng, China	1553-OG-20-1-OD	0317-68 × Kainong 15
K120	Kaifeng, China	1431-0-27-0	Kainong 1715 × Yuhua 39
K121	Kaifeng, China	1483-0G-44G-1-0	Kainong 71 × Yueyou 41
K122	Kaifeng, China	Kainong 98	Kainong 69 × Luohua 4087
K123	Kaifeng, China	1360-0-12-3-0	Kainong 71 × Jihua 7
K124	Kaifeng, China	1138-4	Yuhua 99A25 × 0317-66
K125	Kaifeng, China	0317-0-265-8N-1-0	Kainong 30 × Kaixuan 016
K126	Kaifeng, China	0317-25	Kainong 30 × Kaixuan 016
K127	Kaifeng, China	1436-0G-2G-5-1-0	Ji 0607-17 × Yuhua 39
K128	Kaifeng, China	1556G-OG-01-3N-0	Kainong 71 × Kainong 15
K129	Kaifeng, China	Kainong 70	Kainong 30 × Kaixuan 016
K130	Kaifeng, China	1553G-OG-70-1N-OA	Kainong 301 × Kainong 15
K131	Kaifeng, China	1324-0-(0)-1-0	Qiulehua 177 × P09-2
K132	Kaifeng, China	Kai 192	Kainong 30 × Kaixuan 016
K133	Kaifeng, China	0974-10	0317-10 × Kainong 71
K134	Kaifeng, China	1334-0-7-4-0	Kainong 69 × Jihua 7
K135	Kaifeng, China	1425-0-3-OB	Kainong 176 × Yuhua 39
K136	Kaifeng, China	1525-0B-5N-0	Ji 0607-19 × Guiyangzi
K137	Kaifeng, China	0979-1	Kainong 61 × Kainong 71
K138	Kaifeng, China	1480-0G-9G-2-0	Kainong 176 × Yueyou 59
K139	Kaifeng, China	0976-0-3-0-2	Kainong 61 × WT07-0909
K140	Kaifeng, China	1556-OG-22-0	Kainong 71 × Kainong 15
K141	Kaifeng, China	1556G-OG-39-1N-0	Kainong 71 × Kainong 15
K142	Kaifeng, China	1553G-OG-82-1N-0	Kainong 301 × Kainong 15
K143	Kaifeng, China	Kainong 79	Yuhua 9719 × Kainong 56
K144	Kaifeng, China	0317-0-183-2N-1-0	Kainong 30 × Kaixuan 016
K145	Kaifeng, China	1557-OG-11-0	Kainong 71 × Kainong 29
K146	Kaifeng, China	Kainong 92	0317-10 × WT07-0913
K147	Kaifeng, China	1553G-OG-15-1N-OB	Kainong 301 × Kainong 15
K148	Kaifeng, China	0317-13	Kainong 30 × Kaixuan 016
K149	Kaifeng, China	1221-11	Kainong 69 × Luohua 4087
K150	Kaifeng, China	0937-1	Zhengnonghua 9 × 0317-14
K151	Kaifeng, China	Kainong 88	Zhengnonghua 9 × 0317-26
K152	Kaifeng, China	1365-0-4-4-0	Kainong 1715 × Yuhua 23
K153	Kaifeng, China	0317-18	Kainong 30 × Kaixuan 016
K154	Kaifeng, China	1530G-1	Kainong 176 × Yuhua 29
K155	Kaifeng, China	1551G-OG-62-1N-0	Kainong 176 × Kainong 15
K156	Kaifeng, China	1323-0-7-6-0	Qiulehua 177 × P10-1
K157	Kaifeng, China	1429-0-20-0	Kainong 1715 × Yuanza 11
K158	Kaifeng, China	0317-46	Kainong 30 × Kaixuan 016
K159	Kaifeng, China	0317-0-292-3N-2-OB	Kainong 30 × Kaixuan 016
K160	Kaifeng, China	1556G-OG-55-2N-0	Kainong 71 × Kainong 15
K161	Kaifeng, China	1423-0-3-0	Kainong 176 × Yuanza 11
K162	Kaifeng, China	1530G-OG-7-4N-0	Kainong 176 × Yuhua 29
K163	Kaifeng, China	1551G-OG-84-1N-0	Kainong 176 × Kainong 15
K164	Kaifeng, China	1365-0-(0)-4-OA	Kainong 1715 × Huayu 36
K165	Kaifeng, China	0979-3	Kainong 61 × Kainong 71
K166	Kaifeng, China	Kainong 86	Yuhua 9719 × Kainong 56
K167	Kaifeng, China	1226-0-67-2-1-OB	Kainong 69 × F20
K168	Kaifeng, China	0371-0-256-8N-1-0	Kainong 30 × Kaixuan 016
K169	Kaifeng, China	1553G-OG-35-1N-0	Kainong 301 × Kainong 15
K170	Kaifeng, China	Kainong 100	Qiulehua 177 × P09-2
K171	Kaifeng, China	1436-0G-2G-9-0	Ji 0607-17 × Yuhua 39
K172	Shijiazhuang, China	Jihua 19	Jihua 6 × Kaixuan 016
K173	Shijiazhuang, China	Jihua 26	Jihua 6 × Kaixuan 01-6
K174	Kaifeng, China	Kainong 1768	Kainong 30 × Kaixuan 016
K175	Shijiazhuang, China	Jihua 915	Kainong 65 × P08-1
K176	Shijiazhuang, China	Jihua 13	Jihua 6 × Kaixuan 016
K177	Kaifeng, China	Huayu 917	Kaixuan 016 × Kainong 176
K178	Kaifeng, China	Kainong 176	Kainong 30 × Kaixuan 016
K179	Shijiazhuang, China	Jihua 28	Jihua 13 × Luohua 9
K180	Kaifeng, China	Kainong H03-3	K9508-1 × Kaixuan 016
K181	Shijiazhuang, China	Jihua 572	Kai 17-7 × Jihua 16
K182	Kaifeng, China	Kainong 71	Kainong 30 × Kaixuan 016
K183	Kaifeng, China	Kainong 311	0317-10 × 0317-14
K184	Kaifeng, China	Kainong 308	0317-10 × Kainong 71
K185	Kaifeng, China	Kainong 1715	Kainong 30 × Kaixuan 016
K186	Shijiazhuang, China	Jihua 16	Jihua 6 × Kaixuan 016
K187	Kaifeng, China	Kainong 310	Zhengnonghua 9 × 0317-26
K188	Shijiazhuang, China	Ji 914	Kainong 65 × P08-1
K189	Shijiazhuang, China	Jihua 11	Jihua 5 × Kaixuan 016
K190	Kaifeng, China	Kainong 306	Kainong 30 × Kaixuan 016
K191	Kaifeng, China	Kainong 1760	Kainong 30 × Kaixuan 016
K192	Kaifeng, China	Kainong 301	Kai 8834-9 × Kaixuan 016
K193	Shijiazhuang, China	Jihua 18	Jihua 5 × Kaixuan 016
K194	Wuhan, China	Zhonghua 215	Jihua 4 × Kainong 58
K195	Shijiazhuang, China	Jihua 21	Jihua 6 × Kaixuan 016
K196	Wuhan, China	Zhonghua 24	Jihua 4 × Kainong 58
K197	Kaifeng, China	Kainong 312	0317-10 × Kainong 1715
K198	Georgia, America	AT1-1	Introduction
K199	Kaifeng, China	Kaixuan 016	mutagenesis
