# Supplementary material for: Genome-wide association study and development of molecular markers for yield and quality traits in peanut (Arachis hypogaea L.)
Source: BMC Plant Biol. 2024 Apr 5;24:244. doi: 10.1186/s12870-024-04937-5 (PMC10996145; doi:10.1186/s12870-024-04937-5)
Supplement: Supplementary file 12 — Supplementary Material 12 [file 12870_2024_4937_MOESM12_ESM.xls]

## Sheet: genotypes
Dataset S2. The genotypes of 199 materials corresponding to seven SNP loci.
Cultivar	SNP Loci
	Arahy.16_139632313	Arahy.16_142692237	Arahy.16_138643609	Arahy.16_142867474	Arahy.16_142656321	Arahy.08_38378278	Arahy.08_49538603
k1	GG	GG	CC	GG	TT	--	CC
k2	GG	GG	CC	GG	--	TT	AA
k3	GG	GG	CC	GG	TT	--	AA
k4	--	GG	CC	GG	TT	TT	CC
k5	GG	GG	CC	GG	TT	TT	CC
k6	GG	--	CC	GG	TT	TT	AC
k7	--	GG	CC	GG	TT	--	AA
k8	GG	GG	CC	GG	TT	TT	CC
k9	GG	GG	CC	GG	TT	--	CC
k10	AA	AA	TT	CC	CC	CT	AC
k11	GG	GG	CC	GG	TT	TT	AC
k12	GG	GG	CC	GG	TT	TT	CC
k13	GG	GG	CC	GG	TT	TT	CC
k14	AA	GG	TT	GG	TT	--	CC
k15	GG	GG	CC	GG	TT	CC	CC
k16	GG	GG	CC	GG	TT	CT	CC
k17	GG	GG	CC	GG	TT	TT	AC
k18	GG	GG	CC	GG	TT	TT	CC
k19	GG	GG	CC	GG	TT	--	CC
k20	GG	GA	CC	CG	CT	CT	AA
k21	GG	GG	CC	GG	TT	TT	CC
k22	GG	GA	CC	CC	CT	CT	AA
k23	GG	GG	CC	GG	TT	CT	--
k24	GG	GG	CC	GG	TT	TT	CC
k25	GG	GG	CC	GG	TT	TT	--
k26	GG	GG	CC	GG	TT	CC	CC
k27	GG	GG	CC	CG	CT	CC	AA
k28	AA	AA	CT	CG	CC	TT	AC
k29	GG	AA	CC	CC	CT	TT	AA
k30	GG	GG	CC	GG	TT	TT	CC
k31	GG	GG	CC	GG	TT	TT	CC
k32	GG	GG	CC	GG	TT	TT	CC
k33	GG	GG	CC	GG	TT	CT	CC
k34	GG	GG	CC	GG	TT	CC	CC
k35	--	GG	TT	GG	TT	CT	CC
k36	GG	GG	CC	GG	TT	TT	CC
k37	--	GG	CC	GG	TT	TT	CC
k38	GG	GG	CC	GG	TT	TT	AC
k39	GG	GG	CC	CG	CT	CT	AC
k40	GG	GG	CC	--	TT	TT	CC
k41	GG	GG	CC	--	TT	--	CC
k42	GG	GG	CC	GG	--	CT	AA
k43	GG	GG	CC	GG	TT	CC	AC
k44	GG	GG	CC	GG	TT	TT	AA
k45	GG	GG	CC	GG	TT	TT	--
k46	GG	GG	CC	GG	TT	--	AC
k47	GG	--	CC	GG	TT	TT	--
k48	GG	GG	CC	GG	TT	TT	AC
k49	GG	GG	CC	GG	--	TT	CC
k50	--	GG	CC	GG	TT	CC	CC
k51	GG	AA	CC	CC	CC	TT	AA
k52	AA	GG	--	GG	TT	TT	CC
k53	GG	GG	CC	GG	TT	--	CC
k54	AA	GG	TT	GG	TT	TT	CC
k55	GG	GG	CC	--	TT	CC	CC
k56	GG	GG	CC	GG	TT	TT	AA
k57	GG	GG	CC	GG	TT	TT	CC
k58	AA	AA	TT	CC	CC	TT	CC
k59	GG	GG	CC	GG	TT	TT	CC
k60	GG	GG	CC	GG	TT	TT	CC
k61	GG	GG	CC	GG	TT	TT	CC
k62	GG	GG	CC	GG	TT	TT	AA
k63	GG	--	CC	CC	CC	TT	AA
k64	GG	GG	CC	GG	TT	TT	CC
k65	GG	GG	CC	GG	TT	TT	CC
k66	GG	GG	CC	GG	TT	TT	AA
k67	GG	GG	CC	GG	TT	CC	--
k68	AA	AA	TT	CC	CC	CC	CC
k69	GG	--	CC	GG	TT	TT	CC
k70	GG	GG	CC	GG	TT	TT	CC
k71	GG	GG	CC	GG	TT	TT	CC
k72	GG	GG	CC	GG	TT	CC	AA
k73	GG	GG	CC	GG	TT	TT	CC
k74	AA	AA	TT	CC	--	TT	CC
k75	GG	GG	CC	GG	TT	--	CC
k76	GG	GG	CC	GG	TT	--	CC
k77	AA	AA	TT	CC	CC	TT	CC
k78	--	GG	CC	GG	TT	TT	AA
k79	--	GG	CC	GG	TT	--	CC
k80	GG	GG	CC	CC	TT	TT	AA
k81	GG	GG	CC	GG	--	TT	AA
k82	GG	GG	CC	GG	TT	TT	AA
k83	AA	AA	TT	CC	CC	CC	CC
k84	GG	AA	CC	CC	TT	--	CC
k85	GG	GG	CC	GG	TT	CC	CC
k86	GG	--	CC	GG	TT	TT	CC
k87	--	GG	CC	GG	TT	--	CC
k88	GG	GG	CC	GG	TT	TT	CC
k89	--	GG	CC	GG	TT	--	--
k90	GG	GG	CC	GG	TT	TT	CC
k91	--	GG	CC	GG	TT	--	--
k92	AA	AA	TT	CC	--	--	AA
k93	GG	GG	CC	GG	--	CC	AA
k94	GG	GG	CC	GG	TT	CC	CC
k95	GG	GG	CC	GG	TT	TT	CC
k96	GG	GG	--	GG	TT	--	CC
k97	AA	AA	TT	CC	CC	--	AA
k98	GG	GG	CC	GG	TT	TT	AA
k99	GG	GG	CC	GG	TT	TT	AA
k100	--	GG	CC	GG	TT	--	CC
k101	AA	AA	TT	CC	CC	CC	CC
k102	GG	GG	CC	GG	--	TT	CC
k103	--	GG	CC	GG	TT	--	CC
k104	GG	GG	CC	GG	TT	CC	CC
k105	AA	AA	TT	CC	CC	--	--
k106	AA	AA	TT	CC	CC	TT	CC
k107	GG	GG	CC	GG	TT	TT	CC
k108	GG	--	CC	GG	TT	CC	CC
k109	GG	--	CC	CC	CC	--	AA
k110	GG	GG	CC	GG	TT	CC	CC
k111	GG	--	CC	GG	TT	CC	CC
k112	GG	GG	CC	GG	TT	TT	CC
k113	GG	GG	CC	GG	TT	TT	CC
k114	GG	GG	CC	GG	TT	CC	CC
k115	AA	GG	--	GG	TT	TT	CC
k116	GG	GG	CC	GG	TT	TT	CC
k117	GG	GG	CC	GG	--	TT	CC
k118	GG	GG	CC	GG	TT	TT	CC
k119	GG	GG	CC	--	TT	CC	AA
k120	GG	--	CC	GG	TT	TT	CC
k121	GG	GG	CC	GG	TT	TT	CC
k122	GG	GG	CC	GG	TT	TT	CC
k123	GG	GG	CC	GG	TT	CC	CC
k124	--	GG	TT	GG	--	TT	CC
k125	GG	GG	CC	GG	TT	CC	AA
k126	AA	AA	TT	CC	CC	TT	CC
k127	GG	GG	CC	GG	TT	TT	CC
k128	GG	GG	CC	GG	TT	CC	CC
k129	--	GG	CC	GG	TT	TT	CC
k130	GG	GG	CC	GG	TT	TT	AA
k131	GG	GG	CC	GG	TT	TT	CC
k132	GG	GG	CC	GG	TT	TT	CC
k133	GG	GG	CC	GG	TT	--	AA
k134	GG	GG	CC	GG	TT	TT	CC
k135	GG	GG	CC	--	TT	--	CC
k136	GG	GG	CC	GG	TT	TT	CC
k137	GG	GG	CC	GG	TT	TT	CC
k138	GG	GG	CC	GG	TT	TT	CC
k139	GG	GG	CC	GG	TT	--	CC
k140	GG	GG	CC	GG	TT	CC	CC
k141	--	GG	CC	GG	TT	CC	CC
k142	GG	AA	CC	CC	CC	CC	AA
k143	GG	GG	CC	GG	TT	--	CC
k144	GG	--	CC	CC	--	--	CC
k145	GG	GG	CC	GG	TT	CC	CC
k146	--	GG	CC	GG	TT	--	AA
k147	AA	AA	--	CC	CC	TT	AA
k148	AA	AA	TT	CC	CC	CC	CC
k149	--	GG	CC	GG	TT	TT	CC
k150	GG	GG	CC	GG	TT	TT	CC
k151	--	GG	CC	GG	TT	TT	CC
k152	GG	GG	CC	GG	TT	--	CC
k153	GG	GG	CC	GG	TT	TT	CC
k154	GG	GG	CC	GG	TT	TT	AA
k155	GG	GG	CC	GG	TT	--	AA
k156	GG	GG	CC	GG	TT	TT	AA
k157	GG	GG	CC	GG	TT	TT	CC
k158	GG	GG	CC	GG	TT	TT	CC
k159	GG	AA	CC	CC	CC	CC	AA
k160	GG	GG	CC	GG	TT	--	CC
k161	GG	GG	CC	GG	TT	--	CC
k162	GG	GG	CC	GG	TT	TT	AA
k163	GG	GG	CC	GG	TT	CC	CC
k164	GG	GG	CC	GG	TT	TT	CC
k165	--	GG	CC	GG	TT	CC	CC
k166	GG	GG	CC	GG	TT	CC	AA
k167	--	GG	--	GG	TT	TT	CC
k168	GG	GG	CC	GG	TT	CC	AA
k169	AA	GG	TT	GG	TT	CC	AA
k170	GG	--	CC	GG	TT	TT	CC
k171	--	GG	CC	GG	TT	TT	CC
k172	GG	GG	CC	GG	TT	TT	CC
k173	GG	GG	CC	GG	TT	TT	CC
k174	AA	AA	TT	CC	CC	CC	CC
k175	GG	GG	CC	GG	TT	TT	CC
k176	GG	GG	CC	GG	TT	TT	CC
k177	GG	GG	CC	GG	TT	TT	CC
k178	GG	GG	CC	GG	TT	TT	CC
k179	GG	GG	CC	GG	TT	TT	CC
k180	AA	AA	TT	CC	CC	TT	CC
k181	GG	GG	CC	GG	TT	TT	CC
k182	GG	GG	CC	GG	TT	CC	CC
k183	GG	GG	CC	GG	TT	TT	AA
k184	GG	GG	CC	GG	TT	CC	CC
k185	GG	GG	CC	GG	TT	TT	CC
k186	GG	GG	CC	GG	TT	TT	CC
k187	GG	GG	CC	GG	TT	TT	CC
k188	AA	GG	TT	GG	TT	TT	CC
k189	AA	AA	TT	CC	CC	TT	CC
k190	GG	AA	CC	CC	CC	TT	AA
k191	AA	AA	TT	CC	CC	CC	CC
k192	GG	AA	CC	CC	CC	TT	AA
k193	AA	AA	TT	CC	CC	TT	CC
k194	GG	GG	CC	GG	TT	TT	CC
k195	GG	GG	CC	GG	TT	TT	CC
k196	--	GG	CC	GG	TT	TT	CC
k197	GG	GG	CC	GG	TT	TT	CC
k198	AA	AA	TT	CC	CC	CC	AA
k199	GG	GG	CC	CC	CC	CC	AA
